# Supplementary material for: Epitope mapping via in vitro deep mutational scanning methods and its applications
Source: J Biol Chem. 2024 Dec 14;301(1):108072. doi: 10.1016/j.jbc.2024.108072 (PMC11783119; doi:10.1016/j.jbc.2024.108072)
Supplement: Table S1 [file mmc1.xlsx]

## Sheet: Sheet1
Library	Probe	Synthesis	Display Platform	Integration	Functional Assay	Sequencing Strategy	Application
CDR (L1-L3, H1-H3)92	TNFaR	NNK Asymmetric Overlap Extension PCR	Ribosome	PURE system	Fab-PRD	Direct	Affinity engineering, Fab therapeutics
CDR129	EGFR	NNK CRO-DNA 2.0	Mammalian	Transient transfection	FACS; Enriching Population	Direct	Affinity engineering, Ab therapeutics
S. aureus Alpha Toxin130	Ab	CRO-Genscript	Yeast	Chemical transformation	FACS; Three-Binned Sort	Tiled	Hotspot identification, Ab therapeutics
Anti-VEGF/Ang2 Dual Action Fab115	hVEGF/hAng2	NNK Kunkel Mutagenesis	Phage	Electroporation	FACS; Enriching Population	Direct	Affinity engineering, DAF therapeutics
TNFa, PTxS1, and TROP2Ex131	anti-TNF scFv, anti-PTxS1 antibody, anti-TROP2Ex mAb	Pfunkel Mutagenesis	Yeast	Transformation	FACS; Enriching Population	Tiled	Proof of methodology
HIV Envelope122	bnAbs	NNK Overlap Extension PCR	Yeast	Electroporation	FACS; Enriching Population	Barcoded	bnAb vaccine development
TCR132	pMHC	NNK Overlap Extension PCR	Yeast	Electroporation	FACS; Enriching Population	Tiled	TCR specificity characterization
HIV Envelope123	bnAbs	NNK CRO-IDT	Mammalian	Lentiviral transfection	FACS; Enriching Population	Barcoded	bnAb vaccine development
HIV Envelope88	CD4	NNN Cassette Ligation	Mammalian	Viral transfection	Competition Assay	Direct	Conformation dynamics characterization
Anti-VEGF Fab89	VEGF	NNK Kunkel Mutagenesis	Phage	Electroporation	Phage Panning Selection	Direct	Affinity engineering, Fab therapeutics
Influenza HA133	mAb	NNN Overlap Extension PCR	Mammalian	Viral transfection	Neutralization Assay	Barcoded	Viral escape characterization
Anti-VEGF/Ang2 Dual Action Fab90	VEGF	NNK Kunkel Mutagenesis	Phage	Electroporation	Phage Panning Selection	Direct	Affinity engineering, DAF therapeutics
HIV Envelope66	bnAbs	NNN Overlap Extension PCR	Mammalian	Viral transfection	Neutralization Assay	Barcoded	Viral escape characterization
Influenza HA134	Ab	NNN Overlap Extension PCR	Mammalian	Viral transfection	Neutralization Assay	Barcoded	Viral escape characterization
CDR Heavy Chain135	Hen Egg Lysozyme	NNK or NNB Homology-Directed Mutagenesis	Mammalian	CRISPR/Cas9 HDM	FACS; Enriching Population	Direct	Proof of methodology, affinity engineering
CXCR4 & CCR584	Anti-CXCR4 or anti-CCR5 Ab/ CXCL12 or gp12-CD4	NNK Overlap Extension PCR	Mammalian	Transient transfection	FACS; Enriching Population	Direct	Protein-protein interaction mapping
Nerve Growth Factor136	mAb	NNN Nicking Mutagenesis	Yeast	Chemical transformation	FACS; Enriching Population	Tiled	Conformation dynamics characterization
HIV Envelope137	bnAbs	NNN Overlap Extension PCR	Mammalian	Viral transfection	Neutralization Assay	Barcoded	Viral escape characterization
Zikv Envelope138	mAb	NNN Overlap Extension PCR	Mammalian	Viral transfection	Neutralization Assay	Barcoded	Viral escape characterization
CD19118	Ab	NNK Nicking Mutagenesis	Yeast	Electroporation	FACS; Enriching and Escaping Population	Tiled	Affinity engineering, CAR T-cell therapeutics
fIL-31139	mAb	NNK Nicking Mutagenesis	Yeast	Chemical transformation	FACS; Enriching Population	Tiled	Conformation dynamics characterization
HIV Envelope87	mAb	Overlap Extension PCR	Phage	T7Select®	Immunoprecipitation	Direct	Proof of methodology
SCV2 Spike RBD (Wuhan-Hu-1)140	mAb	NNS Overlap Extension PCR	Yeast	Chemical transformation	FACS; Enriching Population	Barcoded	Viral escape characterization
HIV envelope141	Post-vaccination polyclonal sera	NNN Overlap Extension PCR	Mammalian	Viral transfection	Neutralization Assay	Barcoded	Neutralization characterization
SCV2 Spike RBD (Wuhan-Hu-1)142	Abs	NNS Overlap Extension PCR	Yeast	Chemical transformation	FACS; Escaping Population	Barcoded	Viral escape characterization
Shigella IpaD124	mAb	NNN Nicking Mutagenesis	Yeast	Electroporation	FACS; Escaping Population	Direct	Conservation site identification, Cross-protective mAb vaccine
SCV2 Spike RBD (Wuhan-Hu-1)143	Convalescent polyclonal plasma	NNS Overlap Extension PCR	Yeast	Chemical transformation	FACS; Escaping Population	Barcoded	Viral escape characterization
SCV2 Spike RBD (Wuhan-Hu-1)144	mAbs	NNS Overlap Extension PCR	Yeast	Chemical transformation	FACS; Escaping Population	Barcoded	Viral escape characterization
SCV2 S Ectodomain145	Convalescent polyclonal plasma	Overlap Extension PCR	Phage	T7Select®	Immunoprecipitation	Direct	Viral escape characterization
SCV2 Spike RBD (Wuhan-Hu-1)146	Post-vaccination polyclonal sera	NNS Overlap Extension PCR	Yeast	Chemical transformation	FACS; Escaping Population	Barcoded	Viral escape characterization
SCV2 Spike RBD (Wuhan-Hu-1)147	Convalescent polyclonal plasma	NNS Overlap Extension PCR	Yeast	Chemical transformation	FACS; Escaping Population	Barcoded	Viral escape characterization
SCV2 Spike RBD (Wuhan-Hu-1)148	Abs	NNS Overlap Extension PCR	Yeast	Chemical transformation	FACS; Escaping Population	Barcoded	Viral escape characterization, Ab therapeutics
SCV2 Spike RBD149	NAbs	NNK Nicking Mutagenesis	Yeast	Chemical transformation	FACS; Enriching Population	Tiled	Viral escape characterization
SCV2 Spike RBD (Wuhan-Hu-1)150	mAbs	NNS Overlap Extension PCR	Yeast	Chemical transformation	FACS; Escaping Population	Barcoded	Viral escape characterization, Ab therapeutics
SCV2 Spike RBD (Wuhan-Hu-1)151	mAbs	NNS Overlap Extension PCR	Yeast	Chemical transformation	MACS; Escaping Population	Barcoded	Viral escape characterization
SCV2 Spike RBD (B.1.351)152	Convalescent polyclonal plasma	NNS CRO-Twist Bioscience	Yeast	Chemical transformation	FACS; Escaping population	Barcoded	Viral escape characterization
SCV2 Spike RBD Nanobody117	SCV2 Spike RBD	NNK Splicing by Overlap Extension PCR	Yeast	Electroporation	FACS; Enriching Population	Direct	Affinity engineering, nanobody therapeutics
SCV2 Spike RBD (Wuhan-Hu-1 and Omicron)153	NAbs	NNS Overlap Extension PCR	Yeast	Chemical transformation	MACS; Escaping Population	Barcoded	Viral escape characterization, Ab therapeutics
SCV2 Spike RBD (Wuhan-Hu-1)121	Polyclonal sera	NNS Overlap Extension PCR	Yeast	Chemical transformation	FACS; Escaping Population	Barcoded	Viral escape characterization, vaccine therapeutics
SCV2 Nucleocapsid (Wuhan-Hu-1)61	Abs	CRO-Twist Bioscience	Mammalian	Lentiviral transfection	FACS; Escaping Population	Barcoded	Viral escape characterization
SCV2 Spike RBD (Wuhan-Hu-1)154	Convalescent mAbs	NNS Overlap Extension PCR	Yeast	Chemical transformation	MACS; Escaping Population	Barcoded	Viral escape characterization
LAMP-1155	Abs	NNK Splicing by Overlap Extension PCR	Yeast	Electroporation	FACS; Enriching and Escaping Populations	Tiled	Antibody escape characterization
EGFRvIII119	CAR and mAb	CRO-Twist Bioscience	Mammalian	MMLV transfection	FACS; Enriching and Escaping Populations	Barcoded	Protein-protein interaction, CAR T-cell Therapeutics
SCV2 Full Spike BA.1156	mAbs	NNN Overlap Extension PCR	Mammalian	Lentiviral	Neutralization Assay	Barcoded	Viral escape and entry characterization
SCV2 Spike RBD (Wuhan-Hu-1, Omicron BA.1 and BA.2)/ SCV2 Full Spike157	mAbs	NNS Overlap Extension PCR/NNN Overlap Extension PCR	Yeast/Mammalian	Chemical transformation/lentiviral transfection	FACS; Escaping Population/Neutralizing Assay	Barcoded	Viral escape characterization, mAb therapeutics
CDR116	TNFa	NNK Splicing by Overlap Extension PCR	Yeast	Electroporation	FACS and MACS; Enriching Populations	Barcoded	Antibody engineering, Ab therapeutics
HIV Envelope158	Polyclonal Sera	NNN Overlap Extension PCR	Mammalian	Lentiviral transfection	Neutralization Assay	Barcoded	Viral entry characterization
SCV2 Spike RBD (Alpha)83	mAbs, post-vaccination sera, and ACE2	NNK Overlap Extension PCR	Mammalian	Transient transfection	FACS; Enriching Population	Direct	Viral escape and entry characterization
SCV2 Full Spike BA.1159	Convalescent bnAbs	NNN Overlap Extension PCR	Mammalian	Lentiviral transfection	Neutralization Assay	Barcoded	Viral escape characterization, mAb therapeutics
SCV2 Spike RBD (BA.5)160	mAbs	NNS Overlap Extension PCR	Yeast	Chemical transformation	MACS; Escaping Population	Barcoded	Viral escape characterization
Zikv Envelope161	mAbs	NNN Overlap Extension PCR	Mammalian	Viral transfection	Neutralization Assay	Barcoded	Viral entry characterization
TCR162	SL9/HLA-A2	NNK Nicking Mutagenesis	Yeast	Chemical transformation	FACS; Enriching Population	Direct	Specificity engineering
SCV2 Spike HR1/CH163	Abs	NNK Cassette Ligation	Mammalian	Landing pad	FACS; Three-way Sort	Direct	Viral escape characterization
SCV2 Spike 808-855 (Wuhan-Hu-1)164	Abs	NNK Overlap Extension PCR	Mammalian	Transient transfection	Neutralization Assay	Direct	Viral escape and entry characterization
SCV2 Spike RBD (Wuhan-Hu-1)165	mAbs	NNS Overlap Extension PCR	Yeast	Chemical transformation	FACS; Escaping Population	Barcoded	Viral escape, antibody engineering
